# Supplementary material for: Redondoviridae and periodontitis: a case–control study and identification of five novel redondoviruses from periodontal tissues
Source: Virus Evol. 2021 Apr 12;7(1):veab033. doi: 10.1093/ve/veab033 (PMC8088815; doi:10.1093/ve/veab033)
Supplement: veab033_Supp [file veab033_Supp.zip]

Archive with 1 entries (1 files):
- veab033_Supplementary_Data.docx
